# Supplementary material for: Carbonized Lysine-Nanogels Protect against Infectious Bronchitis Virus
Source: Int J Mol Sci. 2021 May 21;22(11):5415. doi: 10.3390/ijms22115415 (PMC8196573; doi:10.3390/ijms22115415)
Supplement: Supplementary file 1 [file ijms-22-05415-s001.zip]

Archive with 1 entries (1 files):
- ijms-1208288 supplementary.pdf
